# Supplementary material for: Bowman–Birk Inhibitor Mutants of Soybean Generated by CRISPR-Cas9 Reveal Drastic Reductions in Trypsin and Chymotrypsin Inhibitor Activities
Source: Int J Mol Sci. 2024 May 21;25(11):5578. doi: 10.3390/ijms25115578 (PMC11171862; doi:10.3390/ijms25115578)
Supplement: Supplementary file 1 [file ijms-25-05578-s001.zip]

Archive with 1 entries (1 files):
- ijms-2986601-supplementary.pdf
